# Supplementary material for: Transgene-Free Cynomolgus Monkey iPSCs Generated under Chemically Defined Conditions
Source: Cells. 2024 Mar 21;13(6):558. doi: 10.3390/cells13060558 (PMC10969578; doi:10.3390/cells13060558)
Supplement: Supplementary file 1 [file cells-13-00558-s001.zip]

Archive with 1 entries (1 files):
- cells-2809253-supplementary.pdf
